# Supplementary material for: Pembrolizumab-Associated Polyserositis with Eosinophilic Pleural Effusion During Adjuvant Therapy for Clear Cell Renal Cell Carcinoma: A Case Report and Targeted Review
Source: Curr Oncol. 2026 May 27;33(6):314. doi: 10.3390/curroncol33060314 (PMC13298109; doi:10.3390/curroncol33060314)
Supplement: Supplementary file 1 [file curroncol-33-00314-s001.zip]

Archive with 1 entries (1 files):
- curroncol-4315616-supplementary.pdf
